# Supplementary material for: Quality of Life for Polish Women with Ovarian Cancer during First-Line Chemotherapy
Source: Healthcare (Basel). 2023 Sep 21;11(18):2596. doi: 10.3390/healthcare11182596 (PMC10530890; doi:10.3390/healthcare11182596)
Supplement: Supplementary file 1 [file healthcare-11-02596-s001.zip]

Archive with 1 entries (1 files):
- healthcare-2587049-supplementary.pdf
